# Supplementary material for: Septic Cardiomyopathy in the ICU: Echocardiographic Phenotypes, Global Longitudinal Strain, and Right Ventricular Assessment
Source: Diagnostics (Basel). 2026 May 28;16(11):1664. doi: 10.3390/diagnostics16111664 (PMC13256233; doi:10.3390/diagnostics16111664)
Supplement: Supplementary file 1 [file diagnostics-16-01664-s001.zip]

Archive with 1 entries (1 files):
- diagnostics-4303426-supplementary.pdf
